# Supplementary material for: Reliability, Objectivity, Validity, and Reference Levels of the Austrian Pole Climbing Test (APCT)—A Novel Monitoring Tool for Assessing General Fitness in Children, Adolescents, and Young Adults
Source: Sports (Basel). 2024 Sep 18;12(9):258. doi: 10.3390/sports12090258 (PMC11435566; doi:10.3390/sports12090258)
Supplement: Supplementary file 1 [file sports-12-00258-s001.zip]

Archive with 1 entries (1 files):
- sports-3186540-supplementary.pdf
